# Supplementary material for: Transcriptome wide SSR discovery cross-taxa transferability and development of marker database for studying genetic diversity population structure of Lilium species
Source: Sci Rep. 2020 Oct 29;10:18621. doi: 10.1038/s41598-020-75553-0 (PMC7596044; doi:10.1038/s41598-020-75553-0)
Supplement: Supplementary file 1 — Supplementary Tables. [file 41598_2020_75553_MOESM1_ESM.xls]

## Sheet: S01
	Transcriptome wide SSR discovery cross-taxa transferability and development of marker database for studying genetic diversity population structure of Lilium species
	Manosh Kumar Biswas1,2, Mita Bagchi1,2, Ujjal Kumar Nath1,3, Dhiman Biswas4, Sathishkumar Natarajan1, Denison Michael Immanuel Jesse 1, Jong-In Park1, Ill-Sup Nou1*
	1Department of Horticulture, Sunchon National University, 255 Jungang-ro, Suncheon, Jeonnam, 57922 South Korea.
	2Department of Genetics and Genome Biology, University of Leicester, Leicester, LE1 7RH, UK
	3Department of Genetics and Plant Breeding, Bangladesh Agricultural University, Mymensingh-2202, Bangladesh
	4Department of Computer Science and Engineering, Maulana Abul Kalam Azad University of Technology, West Bengal, India.
	Table S1. Summary of the transcriptome sequences generated from the three genotypes of lily using Illumina sequencing technology
	Characteristics	L. longiflorum (Easter Lily)	L. formolongi (Sinnapal)	L. longiflorum (White tower)	Total
	Unigene	179988	90115	85647	355750
	Size(bp)	113117791	60382994	57965647	231466432
	Size(gb)	0.113118	0.060383	0.0579656	0.231466
	Average Length (bp)	628	670	677	658

## Sheet: S02
	Table S2. CAP3 Assembly summary
	Total sequences	355750
	Unigene after CAP3 Assemble	216768
	Unigenes length range (bp)	89 - 17422
	Average length of unigenes (bp)	645

## Sheet: S03
	Table S3. Distribution of SSR in the TE family
	Sl No	TE fanily	Count SSR Markers	Marker ID	SSR Types
	1	DNA/hAT-Ac	1	LiSM01137	p3
	2	DNA/Maverick	1	LiSM00778	p3
	3	LINE/L1	5	LiSM01284, LiSM01754, LiSM02158, LiSM02291, LiSM03204	p2
	4	LINE/R2	1	LiSM00693	p5
	5	LINE/RTE-RTE	2	LiSM02733, LiSM02913	p3
	6	LTR/Copia	9	LiSM00450, LiSM02422, LiSM02717, LiSM02875, LiSM02926, LiSM02930, LiSM02968, LiSM03072, LiSM03277	p2, p3, p5
	7	LTR/ERV1	1	LiSM02767	p3
	8	LTR/Gypsy	3	LiSM00281, LiSM02718, LiSM03496	p3, p2

## Sheet: S04
	Table S4. Distribution of SSR marker in miRNA family
	Sl No	miRNA Family	Count SSR marker	SSR marker id
	1	miR1322	4	LiSM01107; LiSM01108; LiSM01459; LiSM01460
	2	miR414	4	LiSM01523; LiSM01955; LiSM02457; LiSM03110
	3	miR466g	3	LiSM00229; LiSM01319; LiSM01844;
	4	miR1346	2	LiSM01865; LiSM02673
	5	miR190b-5p	2	LiSM01566; LiSM01567
	6	miR854a	2	LiSM00441; LiSM00442
	7	miR1067	1	LiSM00039
	8	miR1260b	1	LiSM02073
	9	miR1268a	1	LiSM00866
	10	miR1422j-5p	1	LiSM02142
	11	miR1533	1	LiSM03364
	12	miR156a-5p	1	LiSM00945
	13	miR158a-3p	1	LiSM00223
	14	miR1612	1	LiSM02485
	15	miR170-3p	1	LiSM03183
	16	miR1971	1	LiSM00184
	17	miR2491-3p	1	LiSM01025
	18	miR2657	1	LiSM02282
	19	miR2673a	1	LiSM00206
	20	miR2885	1	LiSM00359
	21	miR297	1	LiSM02932
	22	miR3141	1	LiSM00405
	23	miR3192-3p	1	LiSM02790
	24	miR3442-5p	1	LiSM01764
	25	miR4294	1	LiSM03032
	26	miR4297	1	LiSM02274
	27	miR4434	1	LiSM00956
	28	miR4481	1	LiSM02519
	29	miR466b-2-3p	1	LiSM00142
	30	miR488-5p	1	LiSM00369
	31	miR4938	1	LiSM02828
	32	miR4968-3p	1	LiSM01518
	33	miR5354-3p	1	LiSM01702
	34	miR6022	1	LiSM02053
	35	miR669n	1	LiSM03041
	36	miR7084-5p	1	LiSM02201
	37	miR8346-3p	1	LiSM00877
	Total		48

## Sheet: S05
		Table S5. Distribution of SSR markers in TF family
		Sl No	TF family	Count SSR markers	SSR markers ID
		1	bHLH	17	LiSM01434; LiSM00407; LiSM00484; LiSM00614; LiSM00615; LiSM00802; LiSM00970; LiSM00971; LiSM01143; LiSM01837; LiSM02565; LiSM02582; LiSM02659; LiSM02740; LiSM03126; LiSM03346; LiSM02158
		2	MYB	10	LiSM02533; LiSM00130; LiSM01871; LiSM02875; LiSM03080; LiSM03302; LiSM03324; LiSM03331; LiSM00444; LiSM00595
		3	C2H2	7	LiSM00560; LiSM00382; LiSM01340; LiSM01467; LiSM02341; LiSM00774; LiSM01479
		4	G2-like	5	LiSM01752; LiSM00704; LiSM00785; LiSM01905; LiSM02592
		5	bZIP	5	LiSM00100; LiSM00784; LiSM00822; LiSM01015; LiSM01528
		6	C3H	4	LiSM00693; LiSM00322; LiSM00778; LiSM00940
		7	GRAS	4	LiSM01396; LiSM02233; LiSM03183; LiSM02657
		8	WRKY	4	LiSM02093; LiSM01301; LiSM01780; LiSM02008
		9	B3	3	LiSM01962; LiSM03456; LiSM01846
		10	ERF	3	LiSM00302; LiSM01746; LiSM03428
		11	RP	3	LiSM01284; LiSM00040; LiSM01960
		12	TCP	3	LiSM00701; LiSM02613; LiSM02627
		13	Zincfinger	3	LiSM03279; LiSM03463; LiSM00281
		14	others	3	LiSM00357; LiSM03404; LiSM01408
		15	ARF	2	LiSM03229; LiSM00103
		16	C2H2-likezincfinger	2	LiSM00038; LiSM02096
		17	DNAJ	2	LiSM03233; LiSM00402
		18	GRF	2	LiSM00663; LiSM01716
		19	HD-ZIP	2	LiSM02029; LiSM03277
		20	Homeodomain	2	LiSM00095; LiSM02550
		21	NAC	2	LiSM00216; LiSM03445
		22	PPR	2	LiSM00879; LiSM02143
		23	RAB	2	LiSM00184; LiSM01391
		24	Trihelix	2	LiSM00075; LiSM01234
		25	ABC	1	LiSM00807
		26	AP2	1	LiSM02767
		27	ARR-B	1	LiSM01497
		28	BA	1	LiSM01815
		29	BEL1-like	1	LiSM01223
		30	CCCH	1	LiSM00909
		31	DNA-binding	1	LiSM01777
		32	Dof	1	LiSM03407
		33	E2F/DP	1	LiSM03435
		34	FAR1	1	LiSM01022
		35	GeBP	1	LiSM00937
		36	HB-PHD	1	LiSM01346
		37	HB-other	1	LiSM00303
		38	HSF	1	LiSM00367
		39	Helicaseprotein	1	LiSM00740
		40	Homeobox	1	LiSM01194
		41	LK	1	LiSM00256
		42	Leucine	1	LiSM03117
		43	NF-YC	1	LiSM02546
		44	OBF	1	LiSM02574
		45	PLP	1	LiSM01139
		46	Proteinkinase	1	LiSM00998
		47	S1Fa-like	1	LiSM01439
		48	SET	1	LiSM00190
		49	STAT	1	LiSM00675
		50	ZF-HD	1	LiSM02509
		51	glyco	1	LiSM01437
		52	heatshocktranscriptio	1	LiSM01915
		53	zincfinger	1	LiSM01137

## Sheet: S06
	Table S6. Sequence similarity distribution in plant species
	Sl no	Species	#BLAST Hits	% over all SSR marker
	1	Elaeis guineensis	1482	41.6292
	2	Phoenix dactylifera	1402	39.382
	3	Musa acuminata subsp. malaccensis	1123	31.5449
	4	Nelumbo nucifera	410	11.5169
	5	Vitis vinifera	390	10.9551
	6	Zea mays	337	9.46629
	7	Oryza sativa Japonica Group	308	8.65169
	8	Citrus sinensis	256	7.19101
	9	Gossypium raimondii	233	6.54494
	10	Setaria italica	189	5.30899
	11	Nicotiana tabacum	180	5.05618
	12	Theobroma cacao	158	4.4382
	13	Glycine max	157	4.41011
	14	Malus domestica	152	4.26966
	15	Oryza sativa Indica Group	152	4.26966
	16	Jatropha curcas	150	4.21348
	17	Sorghum bicolor	149	4.18539
	18	Eucalyptus grandis	148	4.1573
	19	Populus euphratica	145	4.07303
	20	Brachypodium distachyon	144	4.04494
	21	Populus trichocarpa	143	4.01685
	22	Pyrus x bretschneideri	138	3.8764
	23	Ziziphus jujuba	130	3.65169
	24	Ricinus communis	125	3.51124
	25	Cajanus cajan	123	3.45506
	26	Amborella trichopoda	118	3.31461
	27	Citrus clementina	111	3.11798
	28	Brassica napus	106	2.97753
	29	Sesamum indicum	103	2.89326
	30	Zostera marina	98	2.75281
	31	Mimulus guttatus	98	2.75281
	32	Oryza brachyantha	93	2.61236
	33	Prunus persica	91	2.55618
	34	Fragaria vesca subsp. vesca	88	2.47191
	35	Medicago truncatula	80	2.24719
	36	Prunus mume	80	2.24719
	37	Capsicum annuum	78	2.19101
	38	Nicotiana sylvestris	78	2.19101
	39	Nicotiana tomentosiformis	75	2.10674
	40	Daucus carota subsp. sativus	75	2.10674
	41	Morus notabilis	74	2.07865
	42	Arachis duranensis	71	1.99438
	43	Cucumis sativus	68	1.91011
	44	Cleome hassleriana	68	1.91011
	45	Arachis ipaensis	67	1.88202
	46	Cucumis melo	67	1.88202
	47	Coffea canephora	66	1.85393
	48	Aegilops tauschii	66	1.85393
	49	Glycine soja	65	1.82584
	50	Camelina sativa	64	1.79775
	51	Hordeum vulgare subsp. vulgare	63	1.76966
	52	Cynara cardunculus var. scolymus	60	1.68539
	53	Cicer arietinum	60	1.68539
	54	Solanum tuberosum	58	1.62921
	55	Beta vulgaris subsp. vulgaris	57	1.60112
	56	Gossypium arboreum	56	1.57303
	57	Triticum urartu	50	1.40449
	58	Phaseolus vulgaris	50	1.40449
	59	Spinacia oleracea	50	1.40449
	60	Solanum lycopersicum	49	1.3764
	61	Solanum pennellii	49	1.3764
	62	Boea hygrometrica	49	1.3764
	63	Vigna radiata var. radiata	45	1.26404
	64	Vigna angularis var. angularis	43	1.20787
	65	Vigna angularis	39	1.09551
	66	Brassica oleracea var. oleracea	36	1.01124
	67	Triticum aestivum	33	0.926966
	68	Arabidopsis thaliana	33	0.926966
	69	Arabidopsis lyrata subsp. lyrata	32	0.898876
	70	Genlisea aurea	32	0.898876
	71	Eutrema salsugineum	29	0.814607
	72	Capsella rubella	28	0.786517
	73	Brassica rapa	25	0.702247
	74	Lotus japonicus	24	0.674157
	75	Picea sitchensis	22	0.617978
	76	Arabis alpina	14	0.393258
	77	Homo sapiens	14	0.393258
	78	Physcomitrella patens	13	0.365169
	79	Lilium longiflorum	12	0.337079
	80	Lilium davidii var. unicolor	12	0.337079
	81	Botryotinia fuckeliana BcDW1	11	0.308989
	82	Botryotinia fuckeliana B05.10	11	0.308989
	83	Oryza sativa	11	0.308989
	84	Lilium hybrid cultivar	10	0.280899
	85	Sclerotinia sclerotiorum 1980 UF-70	10	0.280899
	86	Sclerotinia borealis F-4157	10	0.280899
	87	Populus x jrtyschensis	10	0.280899
	88	Dimocarpus longan	9	0.252809
	89	Botryotinia fuckeliana T4	8	0.224719
	90	Monoraphidium neglectum	7	0.196629
	91	Ornithogalum longebracteatum	7	0.196629
	92	Bombyx mori	6	0.168539
	93	Vaccinia virus	6	0.168539
	94	Phialocephala scopiformis	6	0.168539
	95	Chlorella variabilis	6	0.168539
	96	Selaginella moellendorffii	5	0.140449
	97	Populus tremula	5	0.140449
	98	Escherichia coli	5	0.140449
	99	Oidiodendron maius Zn	5	0.140449
	100	Camellia sinensis	5	0.140449
	101	Cucumis melo subsp. melo	5	0.140449
	102	Musa acuminata AAA Group	4	0.11236
	103	Dasypyrum villosum	4	0.11236
	104	Gonium pectorale	4	0.11236
	105	Saccharum hybrid cultivar R570	4	0.11236
	106	Papilio polytes	4	0.11236
	107	Chlamydomonas reinhardtii	4	0.11236
	108	Marssonina brunnea f. sp. 'multigermtubi' MB_m1	4	0.11236
	109	Dendrobium officinale	4	0.11236
	110	Nicotiana benthamiana	4	0.11236
	111	Macaca mulatta	4	0.11236
	112	Ostrinia nubilalis	4	0.11236
	113	Marchantia polymorpha subsp. polymorpha	4	0.11236
	114	Eleocharis uniglumis	4	0.11236
	115	Crocus ancyrensis	4	0.11236
	116	Coccomyxa subellipsoidea C-169	4	0.11236
	117	Cocos nucifera	4	0.11236
	118	Myrsiphyllum asparagoides	3	0.0842697
	119	Lolium perenne	3	0.0842697
	120	Echinochloa oryzicola	3	0.0842697
	121	Crocus sativus	3	0.0842697
	122	Asparagus officinalis	3	0.0842697
	123	Gossypium hirsutum	3	0.0842697
	124	Trichinella patagoniensis	3	0.0842697
	125	Citrus x paradisi	3	0.0842697
	126	Echinochloa esculenta	3	0.0842697
	127	Volvox carteri f. nagariensis	3	0.0842697
	128	Hyacinthus orientalis	3	0.0842697
	129	Papilio xuthus	3	0.0842697
	130	Oryza glaberrima	3	0.0842697
	131	Zea mays subsp. mays	3	0.0842697
	132	uncultured bacterium	3	0.0842697
	133	Salix raddeana	2	0.0561798
	134	Blumeria graminis f. sp. hordei DH14	2	0.0561798
	135	Danaus plexippus	2	0.0561798
	136	Echinochloa oryzoides	2	0.0561798
	137	Hydrangea macrophylla	2	0.0561798
	138	Rosa rugosa	2	0.0561798
	139	Oryza punctata	2	0.0561798
	140	Gossypium barbadense	2	0.0561798
	141	Klebsormidium flaccidum	2	0.0561798
	142	Glarea lozoyensis ATCC 20868	2	0.0561798
	143	Salix arbutifolia	2	0.0561798
	144	Musa balbisiana	2	0.0561798
	145	Oryza nivara	2	0.0561798
	146	Beta vulgaris	2	0.0561798
	147	Prunus salicina	2	0.0561798
	148	Lilium hybrid division I	2	0.0561798
	149	Secale cereale	2	0.0561798
	150	Saccharum officinarum	2	0.0561798
	151	Eleocharis uniglumis subsp. sterneri	2	0.0561798
	152	Malus prunifolia	2	0.0561798
	153	Fritillaria agrestis	2	0.0561798
	154	Oryza minuta	2	0.0561798
	155	Panax ginseng	2	0.0561798
	156	Echinochloa crus-galli var. crus-galli	2	0.0561798
	157	Triticum turgidum subsp. dicoccon	2	0.0561798
	158	Populus szechuanica	2	0.0561798
	159	Zea nicaraguensis	2	0.0561798
	160	Cynodon dactylon	2	0.0561798
	161	Lilium formosanum	2	0.0561798
	162	Aralia elata	2	0.0561798
	163	Freycinetia multiflora	2	0.0561798
	164	Carica papaya	2	0.0561798
	165	Variola virus	2	0.0561798
	166	Musa AB Group	2	0.0561798
	167	Botryotinia fuckeliana	2	0.0561798
	168	Coffea arabica	2	0.0561798
	169	Blumeria graminis f. sp. tritici 96224	2	0.0561798
	170	Oryza longistaminata	2	0.0561798
	171	Avena sativa	2	0.0561798
	172	Salix triandra	2	0.0561798
	173	Trifolium repens	2	0.0561798
	174	Phyllostachys edulis	2	0.0561798
	175	Triticum durum	2	0.0561798
	176	Citrus unshiu	2	0.0561798
	177	Caragana korshinskii	2	0.0561798
	178	Cleome spinosa	2	0.0561798
	179	Colletotrichum tofieldiae	2	0.0561798
	180	Arabidopsis lyrata subsp. petraea	2	0.0561798
	181	Helonias bullata	2	0.0561798
	182	Erysiphe necator	2	0.0561798
	183	Eleocharis xyridiformis	2	0.0561798
	184	Populus tremuloides	2	0.0561798
	185	Botrytis paeoniae	1	0.0280899
	186	Pseudomonas pseudoalcaligenes	1	0.0280899
	187	Bathycoccus prasinos	1	0.0280899
	188	Lactuca sativa	1	0.0280899
	189	Populus alba	1	0.0280899
	190	Manihot esculenta	1	0.0280899
	191	Vitrella brassicaformis CCMP3155	1	0.0280899
	192	Alternaria alternata	1	0.0280899
	193	Oryza rufipogon	1	0.0280899
	194	Eleocharis palustris var. vigens	1	0.0280899
	195	Populus trichocarpa x Populus deltoides	1	0.0280899
	196	Trichoderma atroviride IMI 206040	1	0.0280899
	197	Raphanus sativus	1	0.0280899
	198	Populus deltoides	1	0.0280899
	199	synthetic construct	1	0.0280899
	200	Artemisia annua	1	0.0280899
	201	Populus ussuriensis	1	0.0280899
	202	Taterapox virus	1	0.0280899
	203	Eucalyptus globulus subsp. globulus	1	0.0280899
	204	Actinidia deliciosa	1	0.0280899
	205	Jacquinia sp. BC-2016	1	0.0280899
	206	Togninia minima UCRPA7	1	0.0280899
	207	Colletotrichum salicis	1	0.0280899
	208	Agave americana	1	0.0280899
	209	Myxococcales bacterium SG8_38	1	0.0280899
	210	Eimeria mitis	1	0.0280899
	211	Prunus avium	1	0.0280899
	212	Vitis pseudoreticulata	1	0.0280899
	213	Phalaenopsis equestris	1	0.0280899
	214	Lycoris longituba	1	0.0280899
	215	Aster tataricus	1	0.0280899
	216	Solidago canadensis	1	0.0280899
	217	Sarracenia purpurea	1	0.0280899
	218	Gladiolus x hybridus	1	0.0280899
	219	Trachymyrmex cornetzi	1	0.0280899
	220	Chenopodiastrum murale	1	0.0280899
	221	Papilio machaon	1	0.0280899
	222	Populus koreana	1	0.0280899
	223	Thielavia terrestris NRRL 8126	1	0.0280899
	224	Gossypium herbaceum	1	0.0280899
	225	Rhododendron japonicum f. flavum	1	0.0280899
	226	Anthopleura elegantissima	1	0.0280899
	227	Cyphomyrmex costatus	1	0.0280899
	228	Melipona quadrifasciata	1	0.0280899
	229	Piscirickettsia salmonis	1	0.0280899
	230	Variola virus human/India/Ind3/1967	1	0.0280899
	231	Populus pruinosa	1	0.0280899
	232	Populus tomentosa	1	0.0280899
	233	Gentiana triflora	1	0.0280899
	234	Saimiri boliviensis boliviensis	1	0.0280899
	235	Aureobasidium melanogenum CBS 110374	1	0.0280899
	236	Salmo salar	1	0.0280899
	237	Lilium regale	1	0.0280899
	238	Aegilops speltoides	1	0.0280899
	239	Vicia faba	1	0.0280899
	240	Salvia miltiorrhiza	1	0.0280899
	241	Verticillium longisporum	1	0.0280899
	242	Helianthus annuus	1	0.0280899
	243	Bos mutus	1	0.0280899
	244	Camellia sinensis var. sinensis	1	0.0280899
	245	Polygonatum pubescens	1	0.0280899
	246	Passiflora caerulea	1	0.0280899
	247	Bipolaris maydis C5	1	0.0280899
	248	Hevea brasiliensis	1	0.0280899
	249	Salix babylonica	1	0.0280899
	250	Vaccinium myrtillus	1	0.0280899
	251	Heliconia sp. BC-2016	1	0.0280899
	252	Eleocharis carniolica	1	0.0280899
	253	Leymus chinensis	1	0.0280899
	254	Brassica rapa subsp. pekinensis	1	0.0280899
	255	Lindernia subracemosa	1	0.0280899
	256	Antirrhinum majus	1	0.0280899
	257	Colletotrichum nymphaeae SA-01	1	0.0280899
	258	Arabidopsis lyrata	1	0.0280899
	259	Botryotinia calthae	1	0.0280899
	260	Paenibacillus sp. MSt1	1	0.0280899
	261	Pisum sativum	1	0.0280899
	262	Oryza officinalis	1	0.0280899
	263	Ipomoea trifida	1	0.0280899
	264	Lilium hybrid division VII	1	0.0280899
	265	Euphorbia esula	1	0.0280899
	266	Cordyceps confragosa RCEF 1005	1	0.0280899
	267	Matricaria matricarioides	1	0.0280899
	268	Populus laurifolia	1	0.0280899
	269	Poculum henningsianum	1	0.0280899
	270	Populus simonii	1	0.0280899
	271	Triticum aestivum x Secale cereale	1	0.0280899
	272	Solanum melongena	1	0.0280899
	273	Phaeosphaeria nodorum SN15	1	0.0280899
	274	Narcissus tazetta	1	0.0280899
	275	Toxoplasma gondii ME49	1	0.0280899
	276	Saccharum hybrid cultivar SP80-3280	1	0.0280899
	277	Botryotinia convoluta	1	0.0280899
	278	Musa ABB Group	1	0.0280899
	279	Suaeda glauca	1	0.0280899
	280	Narcissus tazetta var. chinensis	1	0.0280899
	281	Typha latifolia	1	0.0280899
	282	Polypremum procumbens	1	0.0280899
	283	Pseudogymnoascus pannorum VKM F-4520 (FW-2644)	1	0.0280899
	284	Morus alba var. multicaulis	1	0.0280899
	285	Gossypioides kirkii	1	0.0280899
	286	Potamogeton distinctus	1	0.0280899
	287	Eucalyptus pilularis	1	0.0280899
	288	Puccinellia tenuiflora	1	0.0280899
	289	Vernicia fordii	1	0.0280899
	290	Sisymbrium irio	1	0.0280899
	291	Lasius niger	1	0.0280899
	292	Picrorhiza kurrooa	1	0.0280899
	293	Zanthoxylum ailanthoides	1	0.0280899
	294	Agapanthus praecox subsp. orientalis	1	0.0280899
	295	Ludovia sp. BC-2016	1	0.0280899
	296	Echinochloa crus-galli var. formosensis	1	0.0280899
	297	Colletotrichum simmondsii	1	0.0280899
	298	Salix matsudana	1	0.0280899
	299	Catharanthus roseus	1	0.0280899
	300	Rhododendron scopulorum	1	0.0280899
	301	Paspalum vaginatum	1	0.0280899
	302	Camellia nitidissima	1	0.0280899
	303	Vitis quinquangularis	1	0.0280899
	304	Pseudocercospora fijiensis CIRAD86	1	0.0280899
	305	Eleocharis mamillata subsp. austriaca	1	0.0280899
	306	Auxenochlorella protothecoides	1	0.0280899
	307	Myriosclerotinia duriaeana	1	0.0280899
	308	Claviceps purpurea 20.1	1	0.0280899
	309	Populus tremula x Populus alba	1	0.0280899
	310	Azadirachta indica	1	0.0280899
	311	Sclerotinia sclerotiorum	1	0.0280899
	312	Leptosphaeria maculans JN3	1	0.0280899
	313	Populus suaveolens	1	0.0280899
	314	Populus pamirica	1	0.0280899
	315	Colletotrichum graminicola M1.001	1	0.0280899
	316	Scleromitrula spiraeicola	1	0.0280899
	317	Bipolaris maydis ATCC 48331	1	0.0280899
	318	Juglans regia	1	0.0280899
	319	Populus nigra	1	0.0280899
	320	Donax grandis	1	0.0280899
	321	Populus przewalskii	1	0.0280899
	322	Physaria fendleri	1	0.0280899
	323	Pseudogymnoascus pannorum VKM F-4281 (FW-2241)	1	0.0280899
	324	Micromonas pusilla CCMP1545	1	0.0280899
	325	Lactobacillus brevis ATCC 14869	1	0.0280899
	326	Eucalyptus pyrocarpa	1	0.0280899
	327	Populus lasiocarpa	1	0.0280899
	328	Echinochloa stagnina	1	0.0280899
	329	Rhododendron tomentosum	1	0.0280899
	330	Indianthus virgatus	1	0.0280899
	331	Eleocharis macrostachya	1	0.0280899
	332	Musa acuminata	1	0.0280899
	333	Colletotrichum higginsianum	1	0.0280899
	334	Picea abies	1	0.0280899
	335	Ananas comosus	1	0.0280899
	336	Populus deltoides x Populus maximowiczii	1	0.0280899
	337	Conyza canadensis	1	0.0280899
	338	Colletotrichum gloeosporioides Cg-14	1	0.0280899
	339	Fragaria x ananassa	1	0.0280899
	340	Pseudogymnoascus pannorum VKM F-3775	1	0.0280899
	341	Mesembryanthemum crystallinum	1	0.0280899
	342	Micromonas sp. RCC299	1	0.0280899
	343	Salicornia brachiata	1	0.0280899
	344	Sesuvium portulacastrum	1	0.0280899
	345	Eleutherococcus senticosus	1	0.0280899
	346	Populus afghanica	1	0.0280899
	347	Arachis hypogaea	1	0.0280899
	348	Tulipa gesneriana	1	0.0280899
	349	Pinus taeda	1	0.0280899
	350	Xerophyta viscosa	1	0.0280899
	351	Trichinella papuae	1	0.0280899
	352	Populus cathayana	1	0.0280899
	353	Glarea lozoyensis 74030	1	0.0280899
	354	Streptococcus pneumoniae	1	0.0280899
	355	Brassica napus var. napus	1	0.0280899
	356	Aedes albopictus	1	0.0280899
	357	Brassica oleracea	1	0.0280899
	358	Lilium davidii	1	0.0280899
	359	Solanum chacoense	1	0.0280899
	360	Rheum australe	1	0.0280899
	361	Drosera adelae	1	0.0280899
	362	Xenopus (Silurana) tropicalis	1	0.0280899
	363	Doryanthes excelsa	1	0.0280899
	364	Eutrema halophilum	1	0.0280899
	365	Xylona heveae TC161	1	0.0280899
	366	Allium sativum	1	0.0280899
	367	Pseudoalteromonas luteoviolacea	1	0.0280899
	368	Rhinopithecus roxellana	1	0.0280899
	369	Drechmeria coniospora	1	0.0280899
	370	Prunus pseudocerasus	1	0.0280899
	371	Charybdis maritima	1	0.0280899
	372	Tursiops truncatus	1	0.0280899
	373	Heliosperma pusillum	1	0.0280899
	374	Rhododendron simsii	1	0.0280899
	375	Colletotrichum fioriniae PJ7	1	0.0280899
	376	Typha angustifolia	1	0.0280899
	377	Populus x canadensis	1	0.0280899
	378	Variola minor virus	1	0.0280899
	379	Canna sp. BC-2016	1	0.0280899
	380	Triticum polonicum	1	0.0280899
	381	Rhizobium sp. AAP43	1	0.0280899
	382	Echinochloa crus-galli var. praticola	1	0.0280899
	383	Scoparia dulcis	1	0.0280899
	384	Elaeis oleifera	1	0.0280899
	385	Echinochloa crus-pavonis	1	0.0280899
	386	Ipomoea nil	1	0.0280899
	387	Securigera parviflora	1	0.0280899
	388	Variola major virus	1	0.0280899
	389	Aureobasidium pullulans var. namibiae CBS 147.97	1	0.0280899
	390	Vaccinia virus GLV-1h68	1	0.0280899
	391	Tamarix hispida	1	0.0280899
	392	Malassezia globosa CBS 7966	1	0.0280899
	393	Verticillium alfalfae VaMs.102	1	0.0280899
	394	Colletotrichum gloeosporioides Nara gc5	1	0.0280899
	395	Vitis thunbergii	1	0.0280899
	396	Dendrobium hybrid cultivar	1	0.0280899
	397	Beta nana	1	0.0280899
	398	Cowpox virus	1	0.0280899

## Sheet: S07
		Table S7. Insilco marker filter criteria
		Filter criteria	No of marker selected	Details of analysis
		1. Filter insilico polymorphic markers	645	(Unique=213, Poly=645, Mono=2702)
		2. Filter Position based (UTR and CDS consider)	557	(3UTR=186, 5UTR=99, CDS=272, Unknownpos=88)
		3. Filter miRNA associated	550	(non-miRNA asso=550, miRNA asso=7)
		4. Filter TE Associated	548	(TE-associated = 2, non-TE associated =548)
		5. Filter TF associated	527	(TF-associated=21, non-TF associated=527)
		6. Filter putative non function (based on Blast2GO result)	196	(Unknown or NOVEL = 278, Predicted protine=36, Probable=12, Hypothatical =5)

## Sheet: S8
	Table S8. List of the plant materials used in this study
	QIAxcel id	Sl No	English Name	Group	Code			clade code in tree		!Format DataType=Distance DataFormat=LowerLeft NTaxa=87;
	A01	LyCv01	White Losong	Lilium longiflorum	Long		L	White-Losong		[1]#L_White-Losong
	A02	LyCv02	White Eve	Lilium longiflorum	Long		L	White-Eve		[2]#L_White-Eve
	A03	LyCv03	Wide white Losong	Lilium longiflorum	Long		L	Wide-white-Losong		[3]#L_Wide-white-Losong
	A04	LyCv04	Deep Red Liasong	Asiatic Lily	Asia		A	Deep-Red-Liasong		[4]#A_Deep-Red-Liasong
	A05	LyCv05	Yellow Liasong	Asiatic Lily	Asia		A	Yellow-Liasong		[5]#A_Yellow-Liasong
	A06	LyCv06	Rose Liasong	Asiatic Lily	Asia		A	Rose-Liasong		[6]#A_Rose-Liasong
	A07	LyCv07	Pink Liason	Asiatic Lily	Asia		A	Pink-Liason		[7]#A_Pink-Liason
	A08	LyCv08	Deep Yellow Liasong	Asiatic Lily	Asia		A	Deep-Yellow-Liasong		[8]#A_Deep-Yellow-Liasong
	A09	LyCv09	Plum Liasong	Asiatic Lily	Asia		A	Plum-Liasong		[9]#A_Plum-Liasong
	A10	LyCv10	Lovely Liao Song	Asiatic Lily	Asia		A	Lovely-Liao-Song		[10]#A_Lovely-Liao-Song
	A11	LyCv11	Deep pink Liasong	Asiatic Lily	Asia		A	Deep-pink-Liasong		[11]#A_Deep-pink-Liasong
	A12	LyCv12	Bell Song	Lilium longiflorum	Long		L	Bell-Song2		[12]#L_Bell-Song2
	B01	LyCv13	Bright tower	Lilium longiflorum	Long		L	Bright-tower2		[13]#L_Bright-tower2
	B02	LyCv14	Deliana	Lilium longiflorum	Long		L	Deliana2		[14]#L_Deliana2
	B03	LyCv15	Dolcetto	Lilium longiflorum	Long		L	Dolcetto		[15]#L_Dolcetto
	B04	LyCv16	Faith	Lilium longiflorum	Long		L	Faith2		[16]#L_Faith2
	B05	LyCv17	Full moon	Lilium longiflorum	Long		L	Full-moon2		[17]#L_Full-moon2
	B06	LyCv18	Global village	Lilium longiflorum	Long		L	Global-village		[18]#L_Global-village
	B07	LyCv19	Lonkon	Lilium longiflorum	Long		L	Lonkon		[19]#L_Lonkon
	B08	LyCv20	Litouwen	Lilium longiflorum	Long		L	Litouwen		[20]#L_Litouwen
	B09	LyCv21	Triumphator	Lilium longiflorum	Long		L	Triumphator		[21]#L_Triumphator
	B10	LyCv22	Watch up	Lilium longiflorum	Long		L	Watch-up		[22]#L_Watch-up
	B11	LyCv23	White heaven	Lilium longiflorum	Long		L	White-heaven2		[23]#L_White-heaven2
	B12	LyCv24	White triumph	Lilium longiflorum	Long		L	White-triumph		[24]#L_White-triumph
	C01	LyCv25	White tower	Lilium longiflorum	Long		L	White-tower		[25]#L_White-tower
	C02	LyCv26	white walhalla	Lilium longiflorum	Long		L	white-walhalla		[26]#L_white-walhalla
	C03	LyCv27	두산 (Dusan)	Lilium longiflorum	Long		L	Dusan		[27]#L_Dusan
	C04	LyCv28	Bell song	Lilium longiflorum	Long		L	Bell-song		[28]#L_Bell-song
	C05	LyCv29	Deliana	Lilium longiflorum	Long		L	Deliana		[29]#L_Deliana
	C06	LyCv30	White Heaven	Lilium longiflorum	Long		L	White-Heaven		[30]#L_White-Heaven
	C07	LyCv31	Faith	Lilium longiflorum	Long		L	Faith		[31]#L_Faith
	C08	LyCv32	Illusive	Lilium longiflorum	Long		L	Illusive		[32]#L_Illusive
	C09	LyCv33	Full moon	Lilium longiflorum	Long		L	Full-moon		[33]#L_Full-moon
	C10	LyCv34	White Tower	Lilium longiflorum	Long		L	White-Tower2		[34]#L_White-Tower2
	C11	LyCv35	Bright tower	Lilium longiflorum	Long		L	Bright-tower		[35]#L_Bright-tower
	C12	LyCv36	Mitsuyo	Lilium longiflorum	Long		L	Mitsuyo		[36]#L_Mitsuyo
	D01	LyCv37	어라연2호 (Eolayeon2 )	Lilium longiflorum	Long		L	Eolayeon2		[37]#L_Eolayeon2
	D02	LyCv38	Sorbonne	Oriental	Orie		O	Sorbonne		[38]#O_Sorbonne
	D03	LyCv39	Cadenza	Oriental	Orie		O	Cadenza		[39]#O_Cadenza
	D04	LyCv40	Asterian	Oriental	Orie		O	Asterian		[40]#O_Asterian
	D05	LyCv41	Justina	Oriental	Orie		O	Justina		[41]#O_Justina
	D06	LyCv42	Coromandel	Oriental	Orie		O	Coromandel		[42]#O_Coromandel
	D07	LyCv43	White cup	Oriental	Orie		O	White-cup		[43]#O_White-cup
	D08	LyCv44	Lake Carey	Oriental	Orie		O	Lake-Carey		[44]#O_Lake-Carey
	D09	LyCv45	Aktiva	Oriental	Orie		O	Aktiva		[45]#O_Aktiva
	D10	LyCv46	Dynamite	Oriental	Orie		O	Dynamite		[46]#O_Dynamite
	D11	LyCv47	Siberia	Oriental	Orie		O	Siberia		[47]#O_Siberia
	A01	Lyc48	L. amabile	Asiatic	Asia		A	amabile1		[48]#A_Amabile_1
	A02	Lyc49	L. amabile	Asiatic	Asia		A	amabile2		[49]#A_Amabile_2
	A03	Lyc50	L. amabile	Asiatic	Asia		A	amabile3		[50]#A_Amabile_3
	A04	Lyc51	L. callosum	Asiatic	Asia		A	callosum1		[51]#A_Callosum_1
	A05	Lyc52	L. callosum	Asiatic	Asia		A	callosum		[52]#A_Callosum
	A06	Lyc53	L. cernum-1	Asiatic	Asia		A	cernum-1		[53]#A_Cernum-1
	A07	Lyc54	L. concolor	Asiatic	Asia		A	concolor		[54]#A_Concolor
	A08	Lyc55	L. concolor-2	Asiatic	Asia		A	concolor-2		[55]#A_Concolor-2
	A09	Lyc56	L. concolor-3	Asiatic	Asia		A	concolor-3		[56]#A_Concolor-3
	A10	Lyc57	L. lancifol	Asiatic	Asia		A	lancifol1		[57]#A_Lancifol_1
	A11	Lyc58	L. lancifol	Asiatic	Asia		A	lancifol2		[58]#A_Lancifol_2
	A12	Lyc59	L.lancifol	Asiatic	Asia		A	L.lancifol3		[59]#A_Lancifol_3
	B01	Lyc60	L. max.	Asiatic	Asia		A	max		[60]#A_Max
	B02	Lyc61	L. maxima	Asiatic	Asia		A	maxima		[61]#A_Maxima
	B03	Lyc62	L. maximowiczii	Asiatic	Asia		A	maximowiczii		[62]#A_Maximowiczii
	B04	Lyc63	L. sting	Asiatic	Asia		A	sting		[63]#T_Sting
	B05	Lyc64	날개 (nalgae)	Asiatic	Asia		A	nalgae		[64]#A_Nalgae
	B06	Lyc65	L. brownii	Lilium longiflorum	Long		L	browniiA		[65]#L_Brownii_A
	B07	Lyc66	L. brownii	Lilium longiflorum	Long		L	browniiB		[66]#L_Brownii_B
	B08	Lyc67	L. for.	Lilium longiflorum	Long		L	formosa		[67]#L_Formosa
	B09	Lyc68	L. formosa	Lilium longiflorum	Long		L	formosaA		[68]#L_Formosa_A
	B10	Lyc69	L. formosa	Lilium longiflorum	Long		L	formosaB		[69]#L_Formosa_B
	B11	Lyc70	L. nepalonse	Lilium longiflorum	Long		L	nepalonse		[70]#L_Nepalonse
	B12	Lyc71	Longi 'woori'	Lilium longiflorum	Long		L	Longi-woori		[71]#L_Longi-woori
	C01	Lyc72	Longi WT	Lilium longiflorum	Long		L	Longi-WT		[72]#L_Longi-WT
	C02	Lyc73	L. sting	말나리류	Outg		T	Longi-sting		[73]#T_Sting
	C03	Lyc74	말나리 (Hansonii1)	말나리류	Outg		T	Hansonii1		[74]#T_Hansonii1
	C04	Lyc75	말나리 (Hansonii 2	말나리류	Outg		T	Hansonii2		[75]#T_Hansonii2
	C05	Lyc76	aulleria hy.	O.T (out group)	Outg		T	aulleria-hy		[76]#T_Aulleria-hy
	C06	Lyc77	L. dauricam	O.T (out group)	Outg		T	dauricam		[77]#T_Dauricam
	C07	Lyc78	L. henryi	O.T (out group)	Outg		T	henryi		[78]#T_Henryi
	C08	Lyc79	L. maculatum	O.T (out group)	Outg		T	maculatum		[79]#T_Maculatum
	C09	Lyc80	L. regale	O.T (out group)	Outg		T	regale		[80]#T_Regale
	C10	Lyc81	L. regale_alba	O.T (out group)	Outg		T	regale-alba		[81]#T_Regale_alba
	C11	Lyc82	L. speciosum	O.T (out group)	Outg		T	speciosumA		[82]#T_Speciosum_A
	C12	Lyc83	L. speciosum	O.T (out group)	Outg		T	speciosumB		[83]#T_Speciosum_B
	D01	Lyc84	OO_sorboune	O.T (out group)	Outg		T	sorboune		[84]#T_Sorboune
	D02	Lyc85	OO_마르코폴로 (Maleukopollo)	O.T (out group)	Outg		T	Maleukopollo		[85]#T_Maleukopollo
	D03	Lyc86	trumpet_white	O.T (out group)	Outg		T	trumpet-white		[86]#T_Trumpet_white
	D04	Lyc87	trumpet_yellow	O.T (out group)	Outg		T	trumpet-yellow		[87]#T_Trumpet_yellow

## Sheet: S09
		Table S9. Summary of the PCR Validation Test
		No. of SSR marker assay	245
		No. of SSR marker amplified	230
		No. of Marker produce expected band	167
		Total No. of Allele scored	835
		Mininimum no. of alleles/locus	2
		Maximum no. of alleles/locus	12
		Average no. of allele/locus	5
		Range of PIC Value	0.47-0.99
		Average PIC Value	0.82

## Sheet: S10
		Table S10. Genetic diversity for four populations of lily
		Population	N	Na	Ne	I	Ho	He	uHe	F	PIC
		Long	37	11.75+0.79	6.55+0.56	1.88+0.07	0.25+0.03	0.77+0.02	0.78+0.02	0.68+0.04	0.742873
		Asia	25	10.98+0.69	7.01+0.53	1.94+0.06	0.18+0.02	0.79+0.01	0.8+0.01	0.77+0.03	0.774945
		Orie	10	6.34+0.28	4.81+0.27	1.57+0.05	0.21+0.03	0.73+0.02	0.77+0.02	0.72+0.03	0.584656
		Outg	15	8.46+0.4	6.15+0.36	1.82+0.05	0.16+0.02	0.78+0.01	0.81+0.01	0.79+0.03	0.754873
		Total	87	9.38+0.31	6.13+0.23	1.8+0.03	0.2+0.01	0.77+0.01	0.79+0.01	0.74+0.02
		N= No. of sample
		Na = No. of Different Alleles
		Ne = No. of Effective Alleles = 1 / (Sum pi^2)
		I = Shannon's Information Index = -1* Sum (pi * Ln (pi))
		Ho = Observed Heterozygosity = No. of Hets / N
		He = Expected Heterozygosity = 1 - Sum pi^2
		uHe = Unbiased Expected Heterozygosity = (2N / (2N-1)) * He
		F = Fixation Index = (He - Ho) / He = 1 - (Ho / He)
		Where pi is the frequency of the ith allele for the population & Sum pi^2 is the sum of the squared population allele frequencies.
		Fis = (Mean He - Mean Ho) / Mean He
		Fit = (Ht - Mean Ho) / Ht
		Fst = (Ht - Mean He) / Ht
		Nm = [(1 / Fst) - 1] / 4
		Key: Mean He = Average He across the populations. Mean Ho = Average Ho across the populations.
		Ht = Total Expected Heterozygosity = 1 - Sum tpi^2 where tpi is the frequency of the ith allele for the total & Sum tpi^2 is the sum of the squared total allele frequencies.
		Note:
		Mean F-Statistics represent arithmetic averages. See G-Statistics for an alternative mean Fst estimate, calculated based on the average Hs and Ht over loci.

[truncated: 2 more sheets: S11, S12]
